# Supplementary material for: A glycolysis-based 4-mRNA signature correlates with the prognosis and cell cycle process in patients with bladder cancer
Source: Cancer Cell Int. 2020 May 20;20:177. doi: 10.1186/s12935-020-01255-2 (PMC7238531; doi:10.1186/s12935-020-01255-2)
Supplement: Supplementary file 1 — Additional file 1. Risk scores, expression signature scores, TP53 mutation and mRNA subtypes of bladder cancer in the TCGA cohort. [file 12935_2020_1255_MOESM1_ESM.xlsx]

## Sheet: Sheet1
id	time	Vital status	risk_score	risk	mRNA cluster	p53-like	Carcinoma_in_situ	EMT	Cell.Cycle	mutation in TP53
TCGA-2F-A9KO	24.1315	Dead	1.58736	low	Luminal_infiltrated	3.25665	0.858937	0.652004	-0.389256	no
TCGA-2F-A9KP	11.9671	Dead	1.53993	low	Luminal_papillary	-1.40124	-1.57925	-1.49724	0.150226	yes
TCGA-2F-A9KQ	94.8822	Alive	1.78687	high	Luminal_papillary	-1.6308	-2.9865	-0.228803	-0.370185	no
TCGA-2F-A9KR	104.647	Dead	1.47404	low	Luminal_papillary	2.22725	-1.11291	-0.446619	-0.462828	no
TCGA-2F-A9KT	108.953	Alive	1.51892	low	Luminal_papillary	-1.83386	0.411271	0.0191249	0.256716	no
TCGA-2F-A9KW	8.35068	Dead	1.64902	low	Luminal	-1.01049	3.0602	0.569381	0.459679	no
TCGA-4Z-AA7M	16.274	Alive	1.49876	low	Luminal_papillary	-2.81628	0.410175	-0.712483	0.350324	yes
TCGA-4Z-AA7N	44.9425	Dead	1.54668	low	Luminal_infiltrated	4.35014	0.271968	1.41918	-1.67373	no
TCGA-4Z-AA7O	16.8329	Alive	1.75521	high	Luminal_papillary	-0.97387	-0.501819	-0.530806	0.205731	no
TCGA-4Z-AA7Q	16.7671	Dead	1.76358	high	Basal_squamous	2.38948	1.11585	-0.224901	0.0986878	yes
TCGA-4Z-AA7R	17.1616	Dead	1.37022	low	Neuronal	-2.13981	2.22813	0.0742569	0.519334	yes
TCGA-4Z-AA7S	34.9808	Dead	1.93843	high	Luminal_papillary	-0.602272	-1.34	-1.43454	0.0470033	no
TCGA-4Z-AA7W	27.6164	Alive	1.89918	high	Basal_squamous	1.1774	1.93704	-0.584996	0.399713	yes
TCGA-4Z-AA7Y	50.0384	Alive	2.01231	high	Luminal_papillary	-3.35479	-3.23913	-1.09081	0.0455885	no
TCGA-4Z-AA80	0.624658	Dead	1.75637	high	Luminal_papillary	-1.99773	-1.07301	-1.96945	0.603299	yes
TCGA-4Z-AA81	41.7534	Dead	1.92929	high	Basal_squamous	-3.64969	0.450973	-2.21569	0.460949	no
TCGA-4Z-AA82	51.1562	Dead	1.94364	high	Basal_squamous	2.72237	1.00179	1.15994	0.708609	no
TCGA-4Z-AA83	66.5425	Alive	1.54748	low	Luminal_papillary	-1.38828	-2.02256	-0.0376599	-1.94448	no
TCGA-4Z-AA84	15.1233	Alive	1.5684	low	Basal_squamous	-2.70513	1.46873	-0.659397	0.260083	yes
TCGA-4Z-AA86	10.2247	Dead	1.86395	high	Basal_squamous	1.45798	2.89137	1.10382	0.416645	yes
TCGA-4Z-AA87	47.8027	Alive	1.77425	high	Luminal_infiltrated	-0.180023	0.87771	-1.2559	0.641249	yes
TCGA-4Z-AA89	29.6548	Alive	1.9031	high	Luminal_papillary	-4.55296	-4.78625	-3.03423	-0.731559	no
TCGA-5N-A9KI	2.49863	Dead	1.71829	high	Luminal_infiltrated	3.00343	1.77977	0.12985	-0.822682	yes
TCGA-5N-A9KM	17.4247	Dead	1.65828	low	Luminal_infiltrated	1.14498	0.214616	0.170556	-2.06521	no
TCGA-BL-A0C8	40.0767	Alive	1.52125	low	Luminal	-0.26187	1.65519	-0.187534	-0.0581287	no
TCGA-BL-A13I	7.33151	Dead	1.90022	high	Basal_squamous	-2.36215	5.36516	1.7409	0.533886	no
TCGA-BL-A13J	2.66301	Dead	2.35495	high	Luminal_infiltrated	3.21198	0.35177	0.243238	0.067042	yes
TCGA-BL-A3JM	6.73973	Dead	1.76401	high	Neuronal	-2.69788	2.55344	1.2767	0.957168	yes
TCGA-BL-A5ZZ	12.3945	Alive	2.02586	high	Basal_squamous	2.37873	3.03489	3.2115	0.135447	no
TCGA-BT-A0S7	6.57534	Dead	1.95027	high	Neuronal	-1.23799	1.22439	0.321687	0.611596	no
TCGA-BT-A0YX	13.1507	Dead	2.11995	high	Basal_squamous	-1.99862	0.784578	-0.551382	0.256833	no
TCGA-BT-A20J	19.0356	Dead	2.26688	high	Basal_squamous	-0.0640836	2.111	-0.607708	0.504622	yes
TCGA-BT-A20N	26.137	Dead	1.67668	high	Luminal_papillary	-1.92087	-0.0446221	-0.348503	0.510731	yes
TCGA-BT-A20O	12.1644	Dead	1.94735	high	Basal_squamous	-0.570621	5.70737	1.36119	0.563008	yes
TCGA-BT-A20P	17.8849	Dead	1.52763	low	Luminal_papillary	-2.39302	-2.21177	-0.356309	0.149268	no
TCGA-BT-A20Q	19.4959	Dead	1.65885	low	Luminal_infiltrated	3.32381	-0.645319	0.867817	-1.54309	no
TCGA-BT-A20R	5.06301	Dead	1.5932	low	Luminal_infiltrated	0.827764	2.5389	2.46576	-0.181054	yes
TCGA-BT-A20T	14.8932	Dead	1.64959	low	Luminal_infiltrated	2.17438	-0.55727	1.15725	-0.419218	no
TCGA-BT-A20U	14.9589	Dead	2.082	high	Basal_squamous	-0.131965	1.08862	0.289535	0.362252	yes
TCGA-BT-A20V	5.06301	Dead	1.82944	high	Basal_squamous	-3.29085	0.399655	-2.54517	0.920242	no
TCGA-BT-A20W	8.35068	Dead	1.48672	low	Luminal	-0.118828	-0.219633	0.591151	0.297378	no
TCGA-BT-A20X	8.25205	Dead	1.93086	high	Basal_squamous	-1.21962	2.04863	0.670597	0.157903	yes
TCGA-BT-A2LA	17.1616	Alive	2.09501	high	Neuronal	-0.380162	3.18833	1.89809	0.802775	yes
TCGA-BT-A2LB	16.1753	Dead	1.58365	low	Luminal_infiltrated	3.1477	-0.560775	1.03539	-0.169671	yes
TCGA-BT-A2LD	20.4822	Dead	1.91908	high	Basal_squamous	2.19314	1.40068	-0.240558	0.458463	yes
TCGA-BT-A3PH	4.66849	Dead	1.83432	high	Luminal	-1.70812	-1.05307	-0.925559	0.715863	yes
TCGA-BT-A3PJ	25.9397	Alive	2.13929	high	Basal_squamous	-3.6267	2.70246	0.685068	0.505061	yes
TCGA-BT-A3PK	9.96164	Dead	1.89891	high	Basal_squamous	-0.688668	1.78391	1.89126	0.33673	no
TCGA-BT-A42C	28.7014	Alive	1.59599	low	Luminal_papillary	-3.35261	-1.70741	-1.67195	0.0659497	no
TCGA-BT-A42E	36.4274	Alive	1.77792	high	Basal_squamous	-3.52219	1.83163	0.0955127	0.719821	no
TCGA-BT-A42F	28.4055	Alive	2.05035	high	Basal_squamous	-2.85696	1.93745	0.346779	-0.00166427	yes
TCGA-C4-A0EZ	8.97534	Dead	1.53813	low	Neuronal	3.18116	2.29306	1.35601	1.42652	yes
TCGA-C4-A0F0	1.93973	Alive	2.22069	high	Basal_squamous	1.19349	3.05586	1.39991	0.988447	no
TCGA-C4-A0F1	2.92603	Alive	2.30384	high	Basal_squamous	-0.459799	2.04008	1.0931	0.299069	no
TCGA-C4-A0F6	23.0137	Alive	2.12012	high	Luminal	-0.310303	0.29656	-0.312216	-0.0755026	no
TCGA-C4-A0F7	2.03836	Dead	2.36523	high	Neuronal	2.38485	1.25744	0.746787	1.10346	yes
TCGA-CF-A1HR	12.789	Alive	1.85338	high	Luminal_papillary	1.00368	-1.21538	-0.677686	-0.785532	no
TCGA-CF-A1HS	12.5589	Alive	1.74277	high	Basal_squamous	-3.26005	1.14068	1.88862	0.798485	yes
TCGA-CF-A27C	13.9726	Alive	1.40644	low	Luminal_papillary	-4.04604	-3.86743	-2.07997	-1.2706	no
TCGA-CF-A3MF	12.5918	Alive	0.730479	low	Luminal_papillary	-0.863478	-3.22408	-1.71662	-1.43682	no
TCGA-CF-A3MG	12.1315	Alive	1.81986	high	Luminal_papillary	-4.49899	-3.64245	-3.0531	0.0920734	no
TCGA-CF-A3MH	13.0849	Alive	1.69396	high	Luminal_papillary	-3.09217	-3.27726	-1.25186	-0.624009	no
TCGA-CF-A3MI	12.1644	Alive	1.27739	low	Luminal_papillary	-0.717552	-1.95878	-0.490289	-0.787978	no
TCGA-CF-A47S	10.9479	Alive	1.43532	low	Luminal_papillary	-2.3526	-4.11904	-2.2804	-3.13874	no
TCGA-CF-A47T	12.6575	Dead	1.32315	low	Luminal_papillary	-0.689596	-3.18457	-0.244814	0.0360839	no
TCGA-CF-A47V	12.4603	Alive	1.15347	low	Luminal_papillary	-2.4299	-3.28713	-0.50754	-1.63546	no
TCGA-CF-A47W	12.0986	Alive	1.40543	low	Luminal_papillary	-2.22351	-4.7355	-1.87179	-1.14967	no
TCGA-CF-A47X	12.6247	Alive	1.3657	low	Luminal_papillary	-1.75972	-2.5383	-1.38344	-3.11744	no
TCGA-CF-A47Y	12.263	Alive	1.35946	low	Luminal_papillary	-0.180706	-4.4285	-1.36233	-2.2888	yes
TCGA-CF-A5U8	13.1178	Alive	1.21208	low	Luminal_papillary	-2.3112	-5.0394	-1.92081	-2.47234	yes
TCGA-CF-A5UA	12	Alive	1.67724	high	Luminal_papillary	-2.81695	-2.29522	-0.479425	-0.0209497	no
TCGA-CF-A7I0	12.0986	Alive	1.30213	low	Luminal_papillary	2.9237	-1.85845	-0.131464	-1.06307	no
TCGA-CF-A8HX	11.3425	Alive	0.969386	low	Luminal_papillary	-1.45154	-2.6406	-1.29098	-0.522928	no
TCGA-CF-A8HY	11.3425	Alive	1.71753	high	Luminal_papillary	-2.13312	-3.15507	-2.36181	-0.64296	no
TCGA-CF-A9FF	11.8685	Alive	1.46862	low	Luminal_papillary	1.10352	-1.20762	-0.0557239	-0.225776	no
TCGA-CF-A9FL	18.5753	Dead	1.36513	low	Luminal_papillary	2.2971	-0.476562	0.777882	-0.562596	no
TCGA-CF-A9FM	13.0849	Alive	1.69438	high	Luminal_papillary	-3.09849	-3.29222	-1.38724	-3.72175	no
TCGA-CU-A0YN	12.9205	Dead	1.97177	high	Basal_squamous	-1.63084	1.65222	0.515294	0.512736	no
TCGA-CU-A0YO	4.89863	Dead	1.83792	high	Luminal_infiltrated	5.08431	-0.927447	0.700565	-1.49553	no
TCGA-CU-A0YR	15.1233	Dead	2.05942	high	Luminal_infiltrated	-0.928896	1.92313	0.697804	0.461379	no
TCGA-CU-A3KJ	18.4767	Alive	1.93651	high	Basal_squamous	-2.5594	2.28956	-0.574128	0.539598	yes
TCGA-CU-A3QU	5.19452	Alive	1.76348	high	Luminal_papillary	-4.2772	1.69532	-2.34289	0.0850014	no
TCGA-CU-A3YL	29.7863	Alive	1.23518	low	Luminal_papillary	0.913912	-1.5878	0.175924	-0.658581	no
TCGA-CU-A5W6	1.8411	Dead	1.72063	high	Luminal_papillary	0.71242	-0.399601	-0.980969	0.0248619	no
TCGA-CU-A72E	13.5781	Dead	1.82551	high	Basal_squamous	3.1151	-0.081808	0.303271	-0.0816782	no
TCGA-DK-A1A3	21.863	Dead	1.63081	low	Luminal_infiltrated	1.94259	1.53403	0.54269	-0.595912	yes
TCGA-DK-A1A5	2.13699	Dead	1.78183	high	Luminal_infiltrated	2.74718	0.0777752	1.88183	0.410398	yes
TCGA-DK-A1A6	66.411	Alive	1.65937	low	Luminal_infiltrated	-2.17563	0.582015	-0.918392	0.686048	yes
TCGA-DK-A1A7	18.411	Alive	1.36377	low	Luminal	-0.00201411	-1.13224	0.131738	-0.31108	no
TCGA-DK-A1AA	19.0027	Alive	1.86644	high	Luminal_papillary	-1.7231	-3.26473	-0.967833	-1.62246	no
TCGA-DK-A1AB	16.7014	Dead	2.01665	high	Basal_squamous	3.97	1.51347	2.10589	-0.334162	yes
TCGA-DK-A1AC	130.882	Alive	1.6005	low	Luminal_infiltrated	-2.19389	3.38191	0.421486	0.550948	yes
TCGA-DK-A1AD	112.438	Alive	1.53627	low	Luminal	3.63907	1.32482	-0.604218	-0.185806	yes
TCGA-DK-A1AE	16.1425	Alive	1.79434	high	Basal_squamous	1.33228	1.06618	-0.147844	0.66448	no
TCGA-DK-A1AF	17.6219	Alive	2.22154	high	Luminal_infiltrated	2.48347	1.18013	2.41839	-0.421427	no
TCGA-DK-A1AG	15.6164	Alive	1.45436	low	Luminal_papillary	-3.39451	-2.80421	-2.03048	-1.16014	no
TCGA-DK-A2HX	46.6849	Dead	2.13452	high	Luminal_infiltrated	5.64039	2.08778	1.75318	-1.01819	no
TCGA-DK-A2I1	17.9507	Alive	1.21939	low	Luminal_infiltrated	3.53814	0.465164	1.53531	-0.175684	yes
TCGA-DK-A2I2	7.79178	Dead	1.7808	high	Basal_squamous	0.113371	2.77515	1.27526	-0.248766	yes
TCGA-DK-A2I4	142.784	Alive	1.587	low	Basal_squamous	1.87273	2.85007	1.68658	0.0643216	no
TCGA-DK-A2I6	87.3205	Alive	1.72502	high	Basal_squamous	-1.33644	1.54231	-1.04609	0.785181	yes
TCGA-DK-A3IK	4.8	Dead	0.842486	low	Luminal	2.28197	-0.804513	0.349614	-1.54188	yes
TCGA-DK-A3IL	13.5781	Dead	1.36471	low	Luminal	4.619	0.129172	0.121484	-0.0706614	yes
TCGA-DK-A3IM	8.15342	Dead	1.949	high	Basal_squamous	-4.22207	0.935242	-0.618596	0.938614	yes
TCGA-DK-A3IN	8.21918	Dead	1.90624	high	Basal_squamous	0.6112	1.69353	2.33201	0.18808	yes
TCGA-DK-A3IQ	17.7205	Dead	1.93547	high	Luminal_infiltrated	6.09141	1.75282	3.08113	-1.45922	no
TCGA-DK-A3IS	50.2685	Alive	1.93964	high	Luminal_papillary	-1.9642	-1.77964	-1.42747	0.738705	yes
TCGA-DK-A3IT	21.3041	Alive	2.02574	high	Luminal_infiltrated	3.75081	0.538577	0.732669	0.894752	no
TCGA-DK-A3IU	23.211	Dead	2.16623	high	Basal_squamous	5.31199	2.90293	1.42762	-0.29105	yes
TCGA-DK-A3IV	9.66575	Dead	1.68394	high	Luminal_papillary	-3.37883	0.610982	-1.86198	0.139531	yes
TCGA-DK-A3WW	20.811	Alive	2.0216	high	Basal_squamous	-4.58342	2.42456	-0.764894	0.355265	no
TCGA-DK-A3WX	10.5534	Dead	2.07439	high	Basal_squamous	0.179809	2.93202	1.31429	0.586894	no
TCGA-DK-A3WY	163.299	Alive	1.64594	low	Basal_squamous	4.45433	3.71519	1.97016	0.915155	no
TCGA-DK-A3X1	66.0493	Alive	1.17655	low	Luminal_papillary	-1.51885	-0.437707	0.551763	0.322483	yes
TCGA-DK-A3X2	17.9836	Dead	1.90875	high	Luminal_papillary	-3.3011	-0.54539	-0.364815	1.27858	yes
TCGA-DK-A6AV	64.1753	Alive	1.4758	low	Luminal_papillary	-2.00484	-1.33078	-1.01033	0.403966	no
TCGA-DK-A6AW	53.2932	Alive	1.36011	low	Luminal_papillary	0.95484	-0.198845	-0.356459	-1.00814	no
TCGA-DK-A6B0	76.6027	Alive	1.53989	low	Luminal_papillary	-2.91381	-4.37452	-1.5008	-2.11088	no
TCGA-DK-A6B1	67.3644	Alive	1.37513	low	Luminal_papillary	-1.88971	2.5358	-0.102225	-0.510694	no
TCGA-DK-A6B2	15.6822	Alive	1.41431	low	Luminal_infiltrated	-0.466664	0.657841	1.00952	-0.364632	no
TCGA-DK-A6B5	50.6959	Alive	1.67313	high	Basal_squamous	-1.51445	0.443398	-0.537635	-0.147097	no
TCGA-DK-A6B6	36.6575	Alive	1.08422	low	Luminal_papillary	-3.94731	-1.92658	-1.42214	-1.28456	yes
TCGA-DK-AA6L	38.2356	Dead	1.66544	high	Basal_squamous	-0.125634	0.0521134	-1.06124	-0.581175	yes
TCGA-DK-AA6M	52.011	Alive	1.74779	high	Basal_squamous	-1.11812	1.64518	-0.315582	0.181761	yes
TCGA-DK-AA6P	15.0247	Alive	1.1335	low	Luminal_papillary	-2.94626	-1.55867	-0.761236	-0.503821	no
TCGA-DK-AA6Q	13.5781	Dead	1.74976	high	Basal_squamous	-3.62294	0.382469	-1.19181	0.37792	yes
TCGA-DK-AA6R	165.732	Alive	2.06306	high	Basal_squamous	0.684094	1.04501	-0.220392	0.737946	yes
TCGA-DK-AA6S	166.027	Alive	1.5744	low	Basal_squamous	3.22416	1.84465	1.84392	-0.797619	no
TCGA-DK-AA6T	18.8055	Alive	1.53171	low	Luminal_infiltrated	0.91054	1.7263	0.0674469	1.09769	no
TCGA-DK-AA6U	19.0027	Alive	1.61381	low	Luminal_papillary	-3.43217	0.229041	-1.56103	0.535477	yes
TCGA-DK-AA6W	13.6438	Dead	2.09723	high	Neuronal	-1.7425	2.31323	1.23153	0.954089	yes
TCGA-DK-AA6X	15.3534	Alive	1.42964	low	Luminal_infiltrated	0.344365	1.39648	-0.58501	-0.369877	yes
TCGA-DK-AA71	13.6438	Alive	1.74871	high	Luminal_papillary	-0.590748	-1.33352	-1.0991	-0.125668	no
TCGA-DK-AA74	56.1534	Alive	1.66205	low	Basal_squamous	2.48385	1.81409	1.56243	-4.92e-05	yes
TCGA-DK-AA75	11.1781	Dead	1.45436	low	Luminal_papillary	-0.808347	-0.312183	-0.902109	0.482429	no
TCGA-DK-AA76	12.0329	Alive	1.35768	low	Luminal_papillary	-2.7157	-0.774601	-2.35559	-0.0161689	no
TCGA-DK-AA77	20.3178	Alive	1.9694	high	Luminal_papillary	-3.01861	-2.52541	-1.31263	-0.0661907	yes
TCGA-E5-A2PC	43.5945	Alive	1.93084	high	Basal_squamous	-1.21053	-1.33814	-2.34142	0.185418	yes
TCGA-E5-A4TZ	15.3534	Dead	1.5672	low	Luminal_papillary	-3.58403	-0.608269	-2.44601	0.660359	yes
TCGA-E5-A4U1	38.8274	Alive	1.03279	low	Luminal_papillary	-3.15081	-2.81961	-2.32847	0.00641053	yes
TCGA-E7-A3X6	29.7205	Dead	1.95134	high	Basal_squamous	-0.645854	-0.818742	-0.783617	0.0546411	no
TCGA-E7-A3Y1	5.3589	Alive	1.22876	low	Luminal_papillary	-0.0406314	-2.27744	-0.49629	-1.5188	no
TCGA-E7-A4IJ	22.1589	Dead	1.17856	low	Luminal_papillary	-2.21998	-0.441288	-1.05277	-0.0189481	no
TCGA-E7-A4XJ	2.23562	Dead	1.16323	low	Luminal_papillary	-2.04999	-2.46186	-0.913007	-1.32888	no
TCGA-E7-A519	16.7014	Alive	1.65485	low	Luminal_papillary	-0.486595	-3.65127	-1.49608	-2.09558	no
TCGA-E7-A541	25.5781	Dead	1.54123	low	Luminal_papillary	-1.28409	-0.223946	-0.968222	0.452243	no
TCGA-E7-A5KE	0.558904	Alive	1.38006	low	Luminal_papillary	-4.76495	-1.09706	-2.5405	0.595866	no
TCGA-E7-A5KF	0.657534	Alive	1.86589	high	Luminal_papillary	-4.7998	-4.96779	-2.80012	-0.776293	no
TCGA-E7-A677	26.9589	Alive	1.65751	low	Luminal_papillary	0.267595	-1.47067	-0.991439	-0.428485	no
TCGA-E7-A678	26.2356	Alive	1.42069	low	Luminal_papillary	-3.20143	-4.99204	-3.16866	-3.35467	no
TCGA-E7-A6MD	4.2411	Alive	1.60919	low	Luminal_infiltrated	2.94345	-0.182154	0.387902	-0.83731	no
TCGA-E7-A6ME	24.0329	Alive	1.47544	low	Luminal_papillary	0.855371	0.569875	0.927936	0.376275	yes
TCGA-E7-A6MF	24.6575	Alive	1.79831	high	Luminal_papillary	-4.316	-1.9843	-1.91605	-4.88412	no
TCGA-E7-A7DU	0.920548	Alive	1.55654	low	Luminal_papillary	-1.57586	-3.85565	-1.36475	-0.835387	yes
TCGA-E7-A7DV	1.21644	Alive	1.67266	high	Basal_squamous	-2.0859	4.04977	-0.25467	0.44841	yes
TCGA-E7-A7PW	13.6767	Alive	1.27091	low	Luminal_papillary	-1.55958	-1.60771	-0.608579	0.580234	no
TCGA-E7-A7XN	14.0712	Alive	1.88759	high	Basal_squamous	-0.865691	0.0299238	-1.07547	0.33924	no
TCGA-E7-A85H	12.9534	Alive	1.5766	low	Luminal_infiltrated	0.172624	0.372221	-0.671083	0.434005	no
TCGA-E7-A8O7	15.3205	Alive	1.71094	high	Luminal_papillary	-3.34074	-2.83588	-1.75918	-2.42842	no
TCGA-E7-A8O8	0.427397	Alive	1.30579	low	Luminal_papillary	-2.49595	-1.94003	-2.09698	-0.186315	no
TCGA-E7-A97P	14.3671	Dead	2.01331	high	Basal_squamous	2.45813	1.68617	1.10566	0.334873	no
TCGA-E7-A97Q	8.08767	Dead	1.22181	low	Luminal	1.82327	-0.270757	0.190687	-0.570652	yes
TCGA-FD-A3B3	32.0219	Dead	2.03728	high	Basal_squamous	2.98169	3.04818	1.41812	0.834357	no
TCGA-FD-A3B4	16.7671	Dead	1.95523	high	Basal_squamous	3.86245	1.93496	1.80413	0.205038	no
TCGA-FD-A3B5	8.94247	Dead	2.16116	high	Basal_squamous	-1.09691	0.669936	-0.161339	0.359317	no
TCGA-FD-A3B6	33.0411	Dead	2.2048	high	Basal_squamous	-2.41264	3.20568	-0.0583455	0.666434	yes
TCGA-FD-A3B7	4.01096	Dead	2.24854	high	Basal_squamous	0.552374	3.32945	2.01037	0.475162	yes
TCGA-FD-A3B8	12.6247	Alive	1.97794	high	Basal_squamous	5.95742	3.52442	2.2141	-0.0287313	yes
TCGA-FD-A3N5	22.5205	Dead	1.89921	high	Basal_squamous	2.41333	1.33916	-0.246094	0.953437	yes
TCGA-FD-A3N6	27.9781	Alive	1.86344	high	Basal_squamous	-2.9569	0.958471	0.0595792	0.364408	no
TCGA-FD-A3NA	60.6575	Alive	1.80501	high	Basal_squamous	-0.746219	-0.288355	0.139095	0.622121	yes
TCGA-FD-A3SJ	24.2959	Dead	1.59803	low	Luminal	5.3034	0.348494	0.960197	0.190877	yes
TCGA-FD-A3SL	23.4082	Dead	1.68173	high	Luminal_infiltrated	5.65209	2.33193	2.232	-0.86379	yes
TCGA-FD-A3SM	17.9836	Dead	2.14092	high	Luminal_infiltrated	0.919134	0.882519	1.05127	-0.586111	no
TCGA-FD-A3SN	29.1616	Alive	2.10659	high	Basal_squamous	1.58635	0.168699	0.0545757	0.424032	no
TCGA-FD-A3SO	5.52329	Dead	2.10644	high	Basal_squamous	-0.169315	3.07082	0.588304	0.712363	yes
TCGA-FD-A3SP	25.7425	Alive	2.01016	high	Basal_squamous	3.69784	3.74271	2.6765	-0.149929	yes
TCGA-FD-A3SQ	46.7836	Dead	1.56354	low	Luminal_infiltrated	4.17699	0.925798	1.3558	-2.29265	no
TCGA-FD-A3SR	19.7918	Dead	1.9431	high	Luminal_infiltrated	4.03545	2.93686	0.709468	-0.679205	yes
TCGA-FD-A3SS	12.8548	Dead	1.66156	low	Basal_squamous	2.57442	1.09982	-0.377235	0.765186	yes
TCGA-FD-A43N	7.56164	Alive	1.46649	low	Luminal	-0.313001	0.153168	0.666474	-0.651363	yes
TCGA-FD-A43P	27.3534	Alive	1.59619	low	Luminal_infiltrated	-1.11373	1.78752	0.239604	0.773682	yes
TCGA-FD-A43S	14.9589	Alive	1.53373	low	Luminal_infiltrated	4.98274	-0.626285	0.544373	-2.35327	no
TCGA-FD-A43U	20.9096	Alive	1.34652	low	Luminal_infiltrated	2.01648	0.454925	1.8672	-0.808173	no
TCGA-FD-A43X	3.61644	Alive	1.321	low	Luminal_papillary	-2.16197	-4.29713	-1.79863	-1.47821	no
TCGA-FD-A43Y	15.5836	Dead	2.32078	high	Basal_squamous	-2.45108	0.347233	1.53836	-0.215078	no
TCGA-FD-A5BR	26.7288	Alive	1.73951	high	Luminal_infiltrated	3.59501	0.408449	1.0196	-0.884081	yes
TCGA-FD-A5BS	53.8849	Alive	1.57539	low	Basal_squamous	2.43045	3.83732	1.86975	-0.453142	no
TCGA-FD-A5BT	10.7836	Dead	1.57768	low	Basal_squamous	2.02101	3.05536	2.05954	-0.735381	no
TCGA-FD-A5BU	19.3315	Alive	2.39475	high	Basal_squamous	4.56648	2.7065	1.57499	-0.115857	no
TCGA-FD-A5BV	5.3589	Dead	1.50002	low	Luminal_papillary	-0.861858	-0.545054	0.777032	0.145042	yes
TCGA-FD-A5BX	5.68767	Dead	2.19832	high	Basal_squamous	3.80611	2.58576	3.23701	-0.860623	no
TCGA-FD-A5BY	8.25205	Alive	1.91771	high	Basal_squamous	1.7354	0.371366	0.190387	0.536218	no
TCGA-FD-A5BZ	27.4521	Dead	1.60356	low	Luminal_infiltrated	3.4728	0.234419	2.26521	-0.677503	no
TCGA-FD-A5C0	18.0822	Dead	1.60857	low	Luminal_infiltrated	4.62688	-0.0929679	-0.108869	0.0164826	no
TCGA-FD-A5C1	58.9151	Alive	1.56807	low	Basal_squamous	-0.0629903	2.43157	0.91681	0.45979	no
TCGA-FD-A62N	2.69589	Alive	1.95818	high	Basal_squamous	1.87849	3.05992	1.65505	0.0456153	yes
TCGA-FD-A62O	7.10137	Dead	1.47358	low	Luminal_papillary	0.591269	-1.92063	-0.677228	-0.812159	no
TCGA-FD-A62P	6.27945	Dead	1.82445	high	Luminal_infiltrated	3.53771	0.806427	0.557332	0.262624	no
TCGA-FD-A62S	13.3479	Dead	2.02628	high	Basal_squamous	2.30239	2.4575	2.05823	0.278419	yes
TCGA-FD-A6TA	62.8603	Alive	1.80226	high	Luminal_infiltrated	2.78772	0.517207	1.10505	-0.415148	no
TCGA-FD-A6TB	18.8055	Alive	1.57402	low	Luminal_infiltrated	4.37997	1.29927	1.30439	-0.00946547	no
TCGA-FD-A6TC	6.14795	Alive	1.71739	high	Luminal_infiltrated	2.51675	0.394475	1.03455	0.0522079	yes
TCGA-FD-A6TD	12.6904	Dead	1.60215	low	Basal_squamous	-1.3065	1.65128	0.857064	0.318413	yes
TCGA-FD-A6TE	12.3616	Alive	1.36283	low	Luminal_papillary	-4.5628	0.448848	-1.79489	0.682396	yes
TCGA-FD-A6TF	2.26849	Dead	1.63544	low	Luminal_infiltrated	4.9181	1.94649	1.22068	-0.0180175	yes
TCGA-FD-A6TG	3.05753	Dead	1.54448	low	Luminal_infiltrated	5.54884	0.28527	1.38087	-0.234774	no
TCGA-FD-A6TH	4.30685	Dead	1.92324	high	Basal_squamous	-1.10045	1.43483	0.53287	0.75399	no
TCGA-FD-A6TI	9.66575	Dead	1.80277	high	Luminal_papillary	2.55582	-0.964288	-0.591147	-2.25196	no
TCGA-FD-A6TK	10.8493	Alive	1.88913	high	Basal_squamous	3.62797	1.85755	2.10282	0.404307	no
TCGA-FJ-A3Z7	31.0685	Alive	0.858951	low	Neuronal	-0.94465	3.56872	1.42657	-1.81796	yes
TCGA-FJ-A3Z9	12.6575	Dead	1.63052	low	Luminal_papillary	-4.53979	-4.34906	-2.18515	-0.108071	no
TCGA-FJ-A3ZE	10.6521	Dead	1.45566	low	Luminal_papillary	-3.79672	-1.51418	-2.23691	0.0654046	yes
TCGA-FJ-A3ZF	17.2274	Alive	1.079	low	Luminal_papillary	-2.76874	-0.295265	-2.1461	0.34566	yes
TCGA-FJ-A871	8.94247	Dead	2.03608	high	Neuronal	2.26005	0.348555	2.14817	0.680435	no
TCGA-FT-A3EE	3.25479	Dead	1.89169	high	Basal_squamous	-2.9881	-0.701699	0.046609	-0.956885	no
TCGA-FT-A61P	11.0795	Alive	1.83893	high	Basal_squamous	4.76129	1.62446	0.838904	0.157785	no
TCGA-G2-A2EC	22.8822	Dead	1.6051	low	Luminal_infiltrated	2.56922	-0.57901	0.679943	-2.34142	no
TCGA-G2-A2EF	61.9397	Alive	1.93072	high	Basal_squamous	-4.38261	2.949	3.57329	0.306284	no
TCGA-G2-A2EJ	48	Alive	1.99061	high	Basal_squamous	-5.05884	1.38935	-1.65978	0.451806	yes
TCGA-G2-A2EK	15.9452	Alive	1.55037	low	Luminal_papillary	2.76849	-1.13245	-0.51414	-1.94128	no
TCGA-G2-A2EL	26.926	Dead	2.12409	high	Neuronal	-1.63291	2.18691	-0.174967	1.26414	yes
TCGA-G2-A2EO	59.3096	Dead	1.9757	high	Luminal_infiltrated	0.845237	-0.0904331	0.991661	0.404039	yes
TCGA-G2-A2ES	33.0082	Dead	2.10465	high	Basal_squamous	-0.498055	1.73627	0.715308	0.664242	yes
TCGA-G2-A3IB	7.23288	Dead	2.26452	high	Basal_squamous	-2.97377	-0.0268277	-0.277679	0.570745	yes
TCGA-G2-A3IE	20.1205	Dead	1.40486	low	Luminal_papillary	-3.14314	-2.55101	-1.96573	-1.31716	yes
TCGA-G2-A3VY	17.6219	Alive	1.74951	high	Luminal_papillary	-3.63091	-0.900283	-2.16493	-0.214726	yes
TCGA-G2-AA3B	66.0164	Alive	1.15773	low	Luminal_papillary	-3.98671	-1.30515	-2.42399	0.0886048	yes
TCGA-G2-AA3C	6.93699	Dead	2.0533	high	Basal_squamous	-2.25694	4.89936	1.07124	0.618606	no
TCGA-G2-AA3D	70.3233	Alive	1.35458	low	Luminal_papillary	-2.60374	-2.2651	-1.70022	0.160104	yes
TCGA-G2-AA3F	29.3589	Alive	1.31449	low	Luminal_papillary	-2.67743	-0.454832	-1.3626	-0.382811	yes
TCGA-GC-A3BM	21.4027	Dead	1.66915	high	Luminal_papillary	-2.01996	-0.906587	-1.44929	-0.609458	no
TCGA-GC-A3I6	20.7123	Dead	1.69948	high	Basal_squamous	-0.298532	0.216267	-0.293917	0.910397	no
TCGA-GC-A3OO	15.8137	Alive	1.97117	high	Luminal_infiltrated	5.40611	0.446814	1.14455	-0.0073486	yes
TCGA-GC-A3RB	19.1342	Alive	1.89663	high	Luminal_papillary	-2.74852	-0.469591	-0.887236	0.923213	yes
TCGA-GC-A3RC	15.9123	Alive	1.91269	high	Basal_squamous	-5.60213	2.21593	-0.537406	0.368012	yes
TCGA-GC-A3RD	14.0712	Alive	1.12075	low	Luminal_papillary	-1.62541	-0.803152	-0.348979	-0.275511	no
TCGA-GC-A3WC	17.7534	Alive	1.6837	high	Basal_squamous	3.72553	2.06873	0.65507	0.19292	yes
TCGA-GC-A3YS	24.9205	Alive	1.62553	low	Basal_squamous	0.135388	2.2581	0.674046	0.616148	yes
TCGA-GC-A4ZW	0.493151	Alive	1.90281	high	Luminal_papillary	-4.25845	-0.0577343	-2.83992	0.0976968	yes
TCGA-GC-A6I1	8.94247	Dead	1.97924	high	Basal_squamous	-2.1797	2.86244	0.0446591	-0.186912	yes
TCGA-GC-A6I3	13.9068	Alive	1.33718	low	Luminal_infiltrated	1.25719	0.136076	-0.768238	-0.3717	yes
TCGA-GD-A2C5	26.6959	Alive	1.4914	low	Luminal	2.60055	-0.474039	0.782326	-0.240074	yes
TCGA-GD-A3OP	2.10411	Alive	1.61513	low	Luminal_infiltrated	1.16783	-0.908187	0.58243	-1.91068	no
TCGA-GD-A3OQ	3.12329	Alive	2.47268	high	Basal_squamous	-2.12285	-0.941798	0.364714	0.475743	no
TCGA-GD-A3OS	20.9753	Alive	1.79569	high	Neuronal	0.840434	2.72994	3.03984	0.504429	yes
TCGA-GD-A6C6	2.20274	Alive	1.14823	low	Luminal_papillary	-2.24587	-2.0634	-1.52262	0.22874	yes
TCGA-GU-A42P	10.9151	Dead	1.53215	low	Luminal_papillary	-2.11578	0.449804	-1.168	0.26254	yes
TCGA-GU-A42Q	11.3096	Dead	2.10791	high	Basal_squamous	1.37145	1.11299	0.989062	0.914095	yes
TCGA-GU-A42R	18.9699	Dead	1.54988	low	Luminal_papillary	-3.1097	-1.60932	-0.546074	-0.291476	no
TCGA-GU-A762	7.6274	Dead	1.58059	low	Basal_squamous	-1.81618	2.7151	0.972354	0.875952	yes
TCGA-GU-A763	32.7781	Alive	1.57352	low	Luminal_papillary	-1.76838	-4.76104	-2.9225	-0.785486	no
TCGA-GU-A764	20.0548	Alive	1.91113	high	Basal_squamous	3.5037	2.40868	1.59971	0.170331	yes
TCGA-GU-A766	15.7808	Alive	1.61632	low	Basal_squamous	3.27498	1.8786	1.39015	0.343804	yes
TCGA-GU-A767	4.73425	Dead	1.13802	low	Luminal	5.35197	-1.17943	0.286945	-0.0815346	yes
TCGA-GU-AATO	10.6521	Dead	1.41375	low	Luminal_infiltrated	1.91432	1.11303	0.122951	-0.392964	yes
TCGA-GU-AATP	32.9753	Alive	1.38009	low	Luminal_infiltrated	0.4174	1.56384	1.3702	-0.0648872	yes
TCGA-GU-AATQ	7.00274	Dead	1.72247	high	Basal_squamous	2.60967	-0.0988306	-0.797921	0.573716	no
TCGA-GV-A3JV	14.2685	Dead	1.65024	low	Luminal	-0.782193	0.543095	-0.215832	-0.307251	no
TCGA-GV-A3JW	21.337	Alive	1.18042	low	Luminal_papillary	-0.777077	-1.86826	-1.42272	-0.131924	yes
TCGA-GV-A3JX	19.1014	Alive	1.63742	low	Luminal_papillary	-2.15685	0.758298	-1.62693	0.326624	yes
TCGA-GV-A3JZ	19.8247	Alive	1.58762	low	Neuronal	-0.863628	1.91795	0.854597	0.859571	yes
TCGA-GV-A3QF	20.2849	Dead	1.88505	high	Luminal_papillary	-2.00334	-0.629842	-1.83659	0.102475	no
TCGA-GV-A3QH	8.48219	Dead	1.7897	high	Luminal_papillary	-3.18554	-0.984856	-2.61457	0.165072	yes
TCGA-GV-A3QI	36.4932	Alive	1.5362	low	Luminal_papillary	-2.49586	-0.0391998	-0.211765	0.695497	no
TCGA-GV-A3QK	27.3534	Alive	1.3879	low	Luminal_papillary	-3.27294	-1.4799	-1.21837	-0.460008	no
TCGA-GV-A40E	8.58082	Dead	1.747	high	Basal_squamous	-1.58874	1.80238	0.14155	0.71584	no
TCGA-GV-A40G	19.0685	Alive	1.63597	low	Luminal_papillary	-2.71933	0.510485	-1.22469	0.255432	yes
TCGA-GV-A6ZA	22.7178	Alive	1.51556	low	Luminal_papillary	-2.82676	-1.88426	-1.97849	0.433813	no
TCGA-H4-A2HO	1.51233	Alive	1.36611	low	Luminal_papillary	-0.691413	1.12887	-0.316329	-2.11566	no
TCGA-H4-A2HQ	19.3973	Alive	1.66523	low	Luminal_papillary	-2.93353	-1.76643	-0.436404	0.13696	no
TCGA-HQ-A2OE	38.5973	Alive	1.89716	high	Luminal_papillary	-3.08829	-0.769445	-2.29322	0.495008	no
TCGA-HQ-A2OF	64.011	Alive	1.84752	high	Luminal_papillary	-1.59655	0.953902	-2.23556	0.454812	yes
TCGA-HQ-A5ND	9.00822	Dead	2.26224	high	Basal_squamous	1.57246	-0.194247	-0.792076	1.31079	yes
TCGA-HQ-A5NE	12.1644	Dead	1.79049	high	Basal_squamous	0.54818	-0.22076	0.917358	0.251506	yes
TCGA-K4-A3WS	25.0192	Alive	1.36683	low	Luminal_infiltrated	5.27919	1.77263	2.13716	-0.423978	no
TCGA-K4-A3WU	3.45205	Alive	1.34632	low	Luminal_infiltrated	4.92746	1.27815	0.95721	-1.51198	no
TCGA-K4-A3WV	21.2384	Alive	2.07124	high	Neuronal	0.2645	1.24975	-0.581719	0.225221	no
TCGA-K4-A4AB	2.76164	Alive	1.78664	high	Luminal_infiltrated	3.71492	-0.393134	1.31629	-2.87984	yes
TCGA-K4-A4AC	9.13973	Dead	1.74269	high	Basal_squamous	2.46968	1.28123	-0.351614	0.843836	yes
TCGA-K4-A54R	27.6822	Alive	1.83853	high	Luminal_infiltrated	-1.41545	0.404663	1.29916	0.33055	yes
TCGA-K4-A5RH	9.07397	Alive	1.61185	low	Basal_squamous	1.6116	5.34856	1.34187	0.33536	yes
TCGA-K4-A5RI	11.7041	Dead	1.64081	low	Basal_squamous	3.15622	1.37925	0.0693795	0.606691	yes
TCGA-K4-A5RJ	17.7205	Alive	1.47105	low	Basal_squamous	-4.11951	4.91385	0.376041	0.681417	yes
TCGA-K4-A6FZ	1.80822	Alive	1.80597	high	Basal_squamous	-2.25742	-0.775438	-0.566345	-0.325692	yes
TCGA-K4-A6MB	15.4192	Alive	1.22051	low	Luminal	2.54249	0.465991	0.473563	0.432407	yes
TCGA-K4-A83P	16.274	Alive	1.57298	low	Luminal_infiltrated	5.39439	1.29804	1.96968	-1.05519	no
TCGA-K4-AAQO	11.8027	Alive	1.70689	high	Luminal_infiltrated	6.95315	0.942217	1.35737	-0.428365	yes
TCGA-KQ-A41N	52.7342	Alive	1.71822	high	Luminal_papillary	0.0699398	-2.13533	-0.328935	-0.222383	no
TCGA-KQ-A41O	50.5644	Alive	1.07098	low	Luminal_papillary	-2.32026	-3.73045	-2.88428	0.209794	yes
TCGA-KQ-A41P	35.9671	Alive	1.41783	low	Luminal_papillary	1.89338	-0.36599	0.421389	-0.421213	yes
TCGA-KQ-A41Q	46.9808	Alive	1.26722	low	Luminal_papillary	-1.99263	-0.341535	-0.234475	0.473394	no
TCGA-KQ-A41R	44.3836	Alive	1.10463	low	Luminal_papillary	-0.835522	-0.917997	-0.662419	-0.622537	no
TCGA-KQ-A41S	1.15068	Alive	1.64198	low	Luminal_infiltrated	0.683929	0.995382	0.729069	0.012332	yes
TCGA-LC-A66R	15.3205	Alive	1.63095	low	Basal_squamous	0.405599	2.40269	0.308447	0.831259	yes
TCGA-LT-A5Z6	15.5836	Alive	1.45148	low	Luminal_papillary	-2.66318	-0.446819	-1.13725	0.496072	yes
TCGA-LT-A8JT	21.074	Alive	1.40563	low	Luminal_papillary	-1.67933	-3.11127	-1.95927	-1.79451	no
TCGA-MV-A51V	13.4795	Alive	1.18493	low	Luminal_papillary	-0.36076	0.179885	-0.596227	-0.34752	no
TCGA-PQ-A6FI	12.2301	Alive	2.23553	high	Basal_squamous	0.600886	0.976895	0.197108	1.31164	yes
TCGA-PQ-A6FN	16.6685	Alive	1.99399	high	Basal_squamous	2.26808	1.03219	0.155531	0.146348	yes
TCGA-R3-A69X	14.2356	Alive	2.03177	high	Luminal_infiltrated	4.72878	0.431842	0.764281	-0.187348	no
TCGA-S5-A6DX	1.8411	Dead	1.48922	low	Luminal_infiltrated	3.15742	0.475202	0.335633	-0.190024	no
TCGA-S5-AA26	16.537	Alive	1.37466	low	Luminal_papillary	-0.715147	-2.4796	-1.64596	0.257634	no
TCGA-SY-A9G0	33.1397	Dead	1.58163	low	Luminal_infiltrated	6.30232	1.22748	2.21142	-2.01294	no
TCGA-SY-A9G5	38.9918	Alive	1.76194	high	Basal_squamous	2.3908	1.08584	1.29482	0.0957733	no
TCGA-UY-A78K	17.6219	Dead	1.71026	high	Luminal_infiltrated	-0.0682247	2.04122	0.647315	0.499051	yes
TCGA-UY-A78L	37.0521	Alive	1.69129	high	Basal_squamous	0.509235	2.28282	0.234295	0.705182	yes
TCGA-UY-A78M	22.6849	Dead	1.36715	low	Luminal	1.36503	-0.767206	0.327532	-0.0754892	yes
TCGA-UY-A78N	86.8274	Dead	1.5539	low	Luminal	3.97696	-0.527757	0.0670276	1.094	no
TCGA-UY-A78O	76.011	Alive	1.44257	low	Luminal_papillary	0.253327	-2.18856	-0.574045	-0.57104	yes
TCGA-UY-A78P	78.2466	Alive	1.8072	high	Basal_squamous	0.335513	0.874086	0.958544	0.503678	yes
TCGA-UY-A8OB	69.337	Alive	1.97314	high	Basal_squamous	-3.55858	1.33831	-1.78738	0.944603	yes
TCGA-UY-A8OC	3.02466	Dead	2.52558	high	Basal_squamous	1.56569	2.05217	2.27421	-0.0247104	no
TCGA-UY-A8OD	112.833	Alive	1.48477	low	Luminal_infiltrated	5.59572	1.92856	1.66247	-0.554281	no
TCGA-UY-A9PA	3.91233	Alive	1.83481	high	Basal_squamous	-3.75965	-2.41198	-1.36908	-1.20028	yes
TCGA-UY-A9PB	29.5562	Alive	1.77167	high	Basal_squamous	1.25819	2.73622	1.5772	-0.129326	yes
TCGA-UY-A9PD	17.8192	Alive	1.83045	high	Luminal	2.49742	0.322305	0.523445	0.148072	yes
TCGA-UY-A9PE	6.2137	Alive	1.47869	low	Luminal	2.95364	0.84141	0.0946149	0.00436594	yes
TCGA-UY-A9PF	3.84658	Alive	1.34277	low	Luminal_papillary	2.51822	-1.19888	0.145649	-1.56689	no
TCGA-UY-A9PH	51.3205	Alive	1.49477	low	Luminal_infiltrated	-1.15892	-0.181829	-0.0593227	0.0416102	yes
TCGA-XF-A8HB	45.0411	Alive	2.17105	high	Luminal_papillary	-4.31357	-1.41041	-2.76081	0.713626	no
TCGA-XF-A8HC	6.57534	Dead	1.44031	low	Luminal_papillary	-2.74817	-0.655917	-2.33116	0.21622	no
TCGA-XF-A8HD	97.4466	Alive	1.58799	low	Basal_squamous	-0.387639	2.15812	-0.594478	0.34124	yes
TCGA-XF-A8HE	125.49	Alive	2.22592	high	Basal_squamous	-0.844783	1.87433	0.701	0.786468	no
TCGA-XF-A8HF	97.1178	Dead	1.18058	low	Luminal_infiltrated	1.59536	0.774152	0.0904541	0.0573667	yes
TCGA-XF-A8HG	15.3534	Dead	1.07115	low	Luminal_papillary	-3.48485	-1.53758	-3.11465	-1.0813	no
TCGA-XF-A8HH	1.87397	Dead	1.20583	low	Luminal	4.43956	0.384758	0.936396	-0.94952	yes
TCGA-XF-A8HI	17.8849	Dead	1.58961	low	Luminal_papillary	-3.2511	-3.03838	-0.566474	-0.905977	no
TCGA-XF-A9SH	64.8	Dead	1.56021	low	Luminal_papillary	0.832482	-2.04434	-0.625821	-2.06234	no
TCGA-XF-A9SI	79.6603	Alive	1.53633	low	Basal_squamous	3.56828	1.91323	1.69056	0.0151953	yes
TCGA-XF-A9SJ	3.22192	Dead	1.74058	high	Basal_squamous	-0.491358	1.4801	1.37169	0.115876	no
TCGA-XF-A9SK	15.9781	Dead	1.47868	low	Luminal_infiltrated	2.44225	1.04928	0.826821	-1.74757	yes
TCGA-XF-A9SL	66.411	Dead	1.65256	low	Luminal_infiltrated	7.18872	1.36734	1.94736	-1.48608	no
TCGA-XF-A9SM	34.4548	Alive	1.7026	high	Basal_squamous	-0.169555	2.9622	0.799439	0.534228	yes
TCGA-XF-A9SP	14.926	Dead	1.31584	low	Luminal_infiltrated	5.43593	1.00167	1.74336	-0.827562	no
TCGA-XF-A9ST	4.20822	Dead	2.20649	high	Neuronal	-1.56706	0.810346	-1.77171	1.24432	yes
TCGA-XF-A9SU	5.98356	Dead	1.47449	low	Luminal_infiltrated	4.63541	0.0301541	0.999711	-0.0904091	no
TCGA-XF-A9SV	12.7562	Dead	1.5265	low	Luminal	-0.923938	-0.69828	0.952509	-0.334989	no
TCGA-XF-A9SW	11.9014	Dead	1.50831	low	Luminal_infiltrated	7.60101	3.00607	2.81976	-0.848273	no
TCGA-XF-A9SX	23.6384	Dead	1.56673	low	Basal_squamous	-0.105425	2.59898	1.24979	-0.481175	yes
TCGA-XF-A9SY	21.0411	Alive	1.84173	high	Basal_squamous	-0.395104	3.71563	1.75996	0.550418	yes
TCGA-XF-A9SZ	28.2411	Dead	1.34836	low	Luminal_infiltrated	1.63496	1.37104	1.47035	-0.204265	yes
TCGA-XF-A9T0	26.2685	Alive	1.41068	low	Luminal_infiltrated	0.421319	0.454519	-0.0427888	0.139765	yes
TCGA-XF-A9T2	18.9041	Dead	1.96152	high	Neuronal	-0.845454	1.721	2.47915	0.377274	no
TCGA-XF-A9T3	2.23562	Alive	1.89118	high	Basal_squamous	5.614	2.06042	0.894682	0.0387841	yes
TCGA-XF-A9T4	16.274	Dead	2.12973	high	Basal_squamous	-3.39442	0.40777	2.5425	-0.0868966	no
TCGA-XF-A9T5	66.6411	Alive	1.81125	high	Basal_squamous	-0.115869	2.7287	0.546065	0.835219	yes
TCGA-XF-A9T6	2.10411	Alive	1.91089	high	Basal_squamous	-2.00931	0.775586	-1.44172	0.655184	yes
TCGA-XF-A9T8	13.7425	Dead	2.12635	high	Basal_squamous	1.53836	2.39081	0.723802	0.592099	no
TCGA-XF-AAME	92.9753	Dead	1.66719	high	Basal_squamous	5.63687	1.86856	2.10401	-0.51121	no
TCGA-XF-AAMG	110.597	Alive	1.40385	low	Neuronal	-0.268995	2.90761	0.699094	1.02178	yes
TCGA-XF-AAMH	11.3096	Dead	1.97062	high	Neuronal	1.03884	-0.610714	0.829945	-0.266919	no
TCGA-XF-AAMJ	54.9041	Dead	1.5218	low	Luminal_infiltrated	3.26222	0.872003	2.25876	-1.20019	yes
TCGA-XF-AAML	7.6274	Dead	1.87083	high	Luminal_papillary	-4.73794	-0.651383	-2.77231	0.592802	yes
TCGA-XF-AAMQ	71.5726	Alive	2.05666	high	Luminal_papillary	-3.07264	-0.774673	-0.970659	0.058328	yes
TCGA-XF-AAMR	91.726	Alive	1.93843	high	Luminal_infiltrated	7.31209	0.627139	1.56566	-0.98147	no
TCGA-XF-AAMT	2.9589	Dead	1.59377	low	Basal_squamous	2.63233	1.92721	1.8029	-0.365533	yes
TCGA-XF-AAMW	8.31781	Dead	2.21933	high	Basal_squamous	-2.95091	1.37837	2.37645	0.0824775	yes
TCGA-XF-AAMX	6.7726	Dead	1.31607	low	Luminal	-0.295905	0.693465	0.514209	0.213436	yes
TCGA-XF-AAMY	98.9918	Alive	1.70399	high	Luminal	2.56618	0.177993	0.674317	-0.66217	no
TCGA-XF-AAMZ	44.3178	Dead	1.69013	high	Luminal_papillary	1.16652	-1.09912	-1.42891	0.803779	no
TCGA-XF-AAN0	56.4822	Dead	1.68124	high	Luminal_infiltrated	0.0615721	0.53562	-0.66417	0.0820145	yes
TCGA-XF-AAN1	30.937	Dead	1.62668	low	Luminal_papillary	-1.5963	-1.9146	-1.4469	-0.294624	no
TCGA-XF-AAN2	61.4466	Dead	1.82011	high	Basal_squamous	-2.0468	2.11822	-1.23652	0.276715	no
TCGA-XF-AAN3	86.3014	Alive	1.85963	high	Basal_squamous	3.23972	1.31656	0.829776	-1.37082	yes
TCGA-XF-AAN4	27.0575	Dead	1.7917	high	Basal_squamous	7.69713	4.09532	2.42701	-1.47858	no
TCGA-XF-AAN5	75.3863	Alive	1.94647	high	Basal_squamous	-1.27704	1.69022	0.122893	0.364117	no
TCGA-XF-AAN7	18.5753	Dead	1.57201	low	Neuronal	2.30318	4.27316	2.29018	1.30701	yes
TCGA-XF-AAN8	3.87945	Dead	1.07715	low	Basal_squamous	1.27212	4.74735	3.02289	-3.76816	no
TCGA-YC-A89H	18.8384	Alive	1.82172	high	Luminal_papillary	-2.32175	-1.50526	-0.30389	-0.0243585	no
TCGA-YC-A8S6	9.63288	Alive	1.48679	low	Luminal_infiltrated	1.34831	-0.704303	2.39992	-1.05654	no
TCGA-YC-A9TC	0.657534	Dead	1.90863	high	Neuronal	-1.51648	3.29701	0.333703	0.527893	no
TCGA-YF-AA3L	11.9671	Alive	1.39238	low	Luminal_papillary	0.184229	-1.82324	-1.32213	-1.15553	no
TCGA-YF-AA3M	13.6438	Alive	1.69383	high	Luminal_papillary	1.36492	-0.0288157	-0.891285	1.28445	yes
TCGA-ZF-A9R0	22.3562	Dead	1.66284	low	Luminal	4.93491	-1.29453	-0.355766	-0.843542	yes
TCGA-ZF-A9R1	25.4137	Alive	1.62122	low	Luminal_papillary	4.12293	-1.8039	-0.37476	0.0147419	no
TCGA-ZF-A9R2	21.1068	Alive	1.85386	high	Luminal_papillary	-5.31324	-3.43699	-3.30226	-0.347331	no
TCGA-ZF-A9R3	31.2	Dead	1.45894	low	Luminal_papillary	-2.32424	-1.50487	-1.2954	-1.24982	no
TCGA-ZF-A9R4	30.2795	Alive	1.45456	low	Luminal_papillary	-3.77971	-1.10298	-2.41513	-0.813477	yes
TCGA-ZF-A9R5	35.8356	Alive	1.26896	low	Luminal_papillary	-3.82347	-2.58887	-1.84229	-2.71805	no
TCGA-ZF-A9R7	21.863	Alive	1.2648	low	Luminal_papillary	-3.02882	-0.797925	-1.12247	-0.910731	no
TCGA-ZF-A9R9	28.4055	Dead	1.21506	low	Luminal_infiltrated	4.74629	0.688191	1.42876	-2.06537	no
TCGA-ZF-A9RC	94.2904	Alive	1.51065	low	Luminal	4.13404	0.466666	0.790675	-0.194672	yes
TCGA-ZF-A9RD	13.4137	Dead	1.99991	high	Basal_squamous	1.16937	1.87018	1.2154	0.630836	yes
TCGA-ZF-A9RE	3.48493	Dead	2.1362	high	Luminal_papillary	-4.10262	-1.1447	-2.86303	0.301056	yes
TCGA-ZF-A9RF	64.0767	Alive	1.61161	low	Basal_squamous	-3.41115	3.75306	-1.18777	0.742687	yes
TCGA-ZF-A9RL	88.8658	Alive	1.46089	low	Luminal_papillary	-3.59955	-3.73519	-3.05859	-0.28724	yes
TCGA-ZF-A9RM	47.8356	Alive	1.3233	low	Luminal_papillary	-4.37954	-2.57931	-2.72702	0.263613	yes
TCGA-ZF-A9RN	20.2192	Dead	2.02341	high	Basal_squamous	-3.50157	2.50436	-2.30056	1.14824	yes
TCGA-ZF-AA4N	2.89315	Dead	1.92709	high	Basal_squamous	-1.22629	3.46851	2.50178	0.56156	no
TCGA-ZF-AA4R	34.0603	Dead	1.61598	low	Neuronal	0.722098	1.65387	1.4324	0.256406	no
TCGA-ZF-AA4T	19.6932	Dead	1.70917	high	Luminal_papillary	-2.61648	-0.676514	-2.0578	0.292108	yes
TCGA-ZF-AA4U	8.6137	Dead	1.53825	low	Luminal_papillary	-5.42338	-3.44279	-2.35394	-0.81071	no
TCGA-ZF-AA4V	59.3753	Alive	1.54746	low	Basal_squamous	-2.52173	1.708	-0.322188	0.662545	no
TCGA-ZF-AA4W	60.1644	Alive	1.98829	high	Basal_squamous	-2.4094	0.206083	-0.627263	0.638915	yes
TCGA-ZF-AA4X	67.2	Alive	1.46511	low	Luminal_papillary	-3.03172	-1.19818	-3.16528	0.182584	yes
TCGA-ZF-AA51	56.3507	Alive	1.40055	low	Luminal_infiltrated	-0.546433	0.221256	0.321234	-0.122622	yes
TCGA-ZF-AA52	35.4082	Dead	1.55552	low	Luminal_infiltrated	4.49838	1.7029	1.2511	-0.879797	yes
TCGA-ZF-AA53	57.8959	Alive	1.99188	high	Basal_squamous	2.32881	1.70399	0.657963	0.324222	yes
TCGA-ZF-AA54	19.3973	Dead	2.32722	high	Basal_squamous	1.54944	5.84319	4.05532	0.757759	yes
TCGA-ZF-AA56	8.51507	Dead	1.80981	high	Basal_squamous	-0.511583	0.0376588	0.805715	0.238133	no
TCGA-ZF-AA58	54.2137	Alive	2.08917	high	Basal_squamous	2.48593	3.81511	1.77976	0.419104	yes
TCGA-ZF-AA5H	29.4904	Alive	2.35062	high	Basal_squamous	1.61251	1.91857	0.520205	0.479501	yes
TCGA-ZF-AA5N	5.52329	Dead	1.96535	high	Basal_squamous	-3.83882	-2.06481	-2.30617	-0.364324	no
TCGA-ZF-AA5P	12.2301	Alive	1.62229	low	Luminal_infiltrated	7.94128	2.08894	2.11667	-1.1126	no
