# Supplementary material for: A glycolysis-based 4-mRNA signature correlates with the prognosis and cell cycle process in patients with bladder cancer
Source: Cancer Cell Int. 2020 May 20;20:177. doi: 10.1186/s12935-020-01255-2 (PMC7238531; doi:10.1186/s12935-020-01255-2)
Supplement: Supplementary file 4 — Additional file 4. Modes of interaction in PPI network. [file 12935_2020_1255_MOESM4_ESM.xlsx]

## Sheet: genemania-interactions
Gene 1	Gene 2	Weight	Network group	Network
U2AF2	NUP93	0.0117015	Co-expression	Ramaswamy-Golub-2001
ATP6AP2	PFKFB1	0.00914046	Co-expression	Wang-Maris-2006
U2AF2	PFKFB4	0.0111172	Co-expression	Wang-Maris-2006
PFKFB3	PFKFB1	0.0231156	Co-expression	Mallon-McKay-2013
TADA3	PKM	0.0197304	Co-expression	Bild-Nevins-2006 B
NUP93	TPI1	0.0122771	Co-expression	Bild-Nevins-2006 B
PFKP	TPI1	0.00963497	Co-expression	Bild-Nevins-2006 B
PFKL	ARAF	0.0146173	Co-expression	Bild-Nevins-2006 B
GCKR	GCK	0.00328804	Co-expression	Bild-Nevins-2006 B
PFKFB4	PFKFB3	0.018693	Co-expression	Bild-Nevins-2006 B
U2AF2	PFKFB4	0.0192212	Co-expression	Bild-Nevins-2006 B
GCK	PKLR	0.0074343	Co-expression	Burington-Shaughnessy-2008
TPI1	NUP205	0.00573583	Co-expression	Burington-Shaughnessy-2008
TPR	NUPL2	0.019561	Co-expression	Dobbin-Giordano-2005
PFKL	ARAF	0.00505575	Co-expression	Bahr-Bowler-2013
U2AF2	ARAF	0.00713443	Co-expression	Bahr-Bowler-2013
NUDCD3	ARAF	0.00543881	Co-expression	Innocenti-Brown-2011
GCK	PFKFB1	0.0088681	Co-expression	Innocenti-Brown-2011
GCK	PKLR	0.0144115	Co-expression	Innocenti-Brown-2011
GLE1	ARAF	0.00187334	Co-expression	Innocenti-Brown-2011
TADA3	ARAF	0.00472862	Co-expression	Innocenti-Brown-2011
PFKP	PKM	0.0107628	Co-expression	Innocenti-Brown-2011
PFKL	ARAF	0.00491319	Co-expression	Innocenti-Brown-2011
PFKFB3	PFKP	0.00970547	Co-expression	Innocenti-Brown-2011
TPI1	PKM	0.0124077	Co-expression	Rieger-Chu-2004
PFKP	PKM	0.0153171	Co-expression	Rieger-Chu-2004
ATP6AP2	ISCU	0.0092468	Co-expression	Rieger-Chu-2004
GCKR	PFKFB1	0.0321495	Co-expression	Rieger-Chu-2004
TPR	NUP93	0.00839691	Co-expression	Rieger-Chu-2004
NUP93	NUPL2	0.00477942	Co-expression	Noble-Diehl-2008
PFKL	GCK	0.0210789	Co-expression	Noble-Diehl-2008
ATP6AP2	ISCU	0.00399545	Co-expression	Noble-Diehl-2008
TPI1	PKM	0.0258977	Co-expression	Roth-Zlotnik-2006
GCKR	PKLR	0.00789676	Co-expression	Roth-Zlotnik-2006
GCKR	SREBF1	0.00755641	Co-expression	Roth-Zlotnik-2006
NUP205	NUPL2	0.00968975	Co-expression	Perou-Botstein-2000
NUP93	TPI1	0.00674845	Co-expression	Perou-Botstein-2000
PFKP	TPI1	0.0069849	Co-expression	Perou-Botstein-2000
PFKP	NUP93	0.00873701	Co-expression	Perou-Botstein-2000
NUP93	NUP205	0.00291324	Co-expression	Chen-Brown-2002
PFKL	ARAF	0.0116369	Co-expression	Chen-Brown-2002
GCKR	ISCU	0.00593845	Co-expression	Chen-Brown-2002
SREBF1	PKM	0.0111104	Co-expression	Perou-Botstein-1999
GLE1	NUPL2	0.0129523	Co-expression	Wu-Garvey-2007
TADA3	SREBF1	0.0130147	Co-expression	Wu-Garvey-2007
TPI1	PFKFB1	0.0248853	Co-expression	Wu-Garvey-2007
TPI1	PKM	0.0156526	Co-localization	Johnson-Shoemaker-2003
ARAF	PKM	0.796225	Co-localization	Chen-Huang-2014
NUP205	NUPL2	0.0138567	Pathway	Wu-Stein-2010
SREBF1	PKM	0.445628	Pathway	Wu-Stein-2010
SREBF1	PKLR	0.17357	Pathway	Wu-Stein-2010
GCK	NUPL2	0.0233317	Pathway	Wu-Stein-2010
GCK	NUP205	0.0233317	Pathway	Wu-Stein-2010
NUP93	NUPL2	0.0138567	Pathway	Wu-Stein-2010
NUP93	NUP205	0.0138567	Pathway	Wu-Stein-2010
NUP93	GCK	0.0233317	Pathway	Wu-Stein-2010
PFKP	SREBF1	0.173743	Pathway	Wu-Stein-2010
PFKL	PFKP	0.460274	Pathway	Wu-Stein-2010
GCKR	NUPL2	0.0298259	Pathway	Wu-Stein-2010
GCKR	NUP205	0.0298259	Pathway	Wu-Stein-2010
GCKR	GCK	0.0502204	Pathway	Wu-Stein-2010
GCKR	NUP93	0.0298259	Pathway	Wu-Stein-2010
TPR	NUPL2	0.0136312	Pathway	Wu-Stein-2010
TPR	NUP205	0.0136312	Pathway	Wu-Stein-2010
TPR	GCK	0.0229521	Pathway	Wu-Stein-2010
TPR	NUP93	0.0136312	Pathway	Wu-Stein-2010
TPR	GCKR	0.0293406	Pathway	Wu-Stein-2010
PHAX	NUPL2	0.029593	Pathway	Wu-Stein-2010
PHAX	NUP205	0.029593	Pathway	Wu-Stein-2010
PHAX	NUP93	0.029593	Pathway	Wu-Stein-2010
PHAX	TPR	0.0291115	Pathway	Wu-Stein-2010
U2AF2	NUPL2	0.00967752	Pathway	Wu-Stein-2010
U2AF2	NUP205	0.00967752	Pathway	Wu-Stein-2010
U2AF2	NUP93	0.00967752	Pathway	Wu-Stein-2010
U2AF2	TPR	0.00952005	Pathway	Wu-Stein-2010
NUP205	NUPL2	0.0148398	Pathway	REACTOME
GCK	NUPL2	0.0279062	Pathway	REACTOME
GCK	NUP205	0.0279062	Pathway	REACTOME
NUP93	NUPL2	0.0169882	Pathway	REACTOME
NUP93	NUP205	0.0169882	Pathway	REACTOME
NUP93	GCK	0.0319463	Pathway	REACTOME
GCKR	NUPL2	0.03242	Pathway	REACTOME
GCKR	NUP205	0.03242	Pathway	REACTOME
GCKR	GCK	0.0609658	Pathway	REACTOME
GCKR	NUP93	0.0371136	Pathway	REACTOME
TPR	NUPL2	0.0169882	Pathway	REACTOME
TPR	NUP205	0.0169882	Pathway	REACTOME
TPR	GCK	0.0319463	Pathway	REACTOME
TPR	NUP93	0.0194476	Pathway	REACTOME
TPR	GCKR	0.0371136	Pathway	REACTOME
PHAX	NUPL2	0.031171	Pathway	REACTOME
PHAX	NUP205	0.031171	Pathway	REACTOME
PHAX	NUP93	0.0356837	Pathway	REACTOME
PHAX	TPR	0.0356837	Pathway	REACTOME
U2AF2	NUPL2	0.011461	Pathway	REACTOME
U2AF2	NUP205	0.011461	Pathway	REACTOME
U2AF2	PKM	0.064957	Physical Interactions	Whisenant-Salomon-2015
U2AF2	TPI1	0.064957	Physical Interactions	Whisenant-Salomon-2015
NUDCD3	NUP205	0.663374	Physical Interactions	Kristensen-Foster-2012
TADA3	NUP205	0.607781	Physical Interactions	Havugimana-Emili-2012
PFKL	PFKP	0.242228	Physical Interactions	Havugimana-Emili-2012
U2AF2	TPR	0.0162493	Physical Interactions	Havugimana-Emili-2012
NUP93	NUP205	0.389566	Physical Interactions	Wan-Emili-2015
PFKP	PKM	0.0182795	Physical Interactions	Wan-Emili-2015
PFKL	PKM	0.038663	Physical Interactions	Wan-Emili-2015
TADA3	SREBF1	0.0233201	Physical Interactions	BIOGRID-SMALL-SCALE-STUDIES
GCKR	GCK	0.366591	Physical Interactions	BIOGRID-SMALL-SCALE-STUDIES
TPR	NUP205	0.20458	Physical Interactions	BIOGRID-SMALL-SCALE-STUDIES
TPR	NUP93	0.137634	Physical Interactions	BIOGRID-SMALL-SCALE-STUDIES
PFKFB2	GCK	0.520235	Physical Interactions	BIOGRID-SMALL-SCALE-STUDIES
TPR	PKM	0.187394	Physical Interactions	Hutchins-Peters-2010
ARAF	PKM	0.01932	Physical Interactions	IREF-INTACT
GCK	PFKFB1	0.438031	Physical Interactions	IREF-INTACT
GCKR	GCK	0.557138	Physical Interactions	IREF-INTACT
PFKFB3	GCK	0.513519	Physical Interactions	IREF-INTACT
ARAF	PKM	0.0709741	Physical Interactions	IREF-HPRD
GLE1	NUPL2	0.765367	Physical Interactions	IREF-HPRD
NUP93	NUP205	0.707107	Physical Interactions	IREF-HPRD
GCKR	GCK	0.78375	Physical Interactions	IREF-HPRD
PFKFB2	GCK	0.294674	Physical Interactions	IREF-HPRD
TPI1	PKM	0.258932	Predicted	I2D-vonMering-Bork-2002-Medium-Yeast2Human
TPI1	PKLR	0.258932	Predicted	I2D-vonMering-Bork-2002-Medium-Yeast2Human
PFKP	PKM	0.350957	Predicted	I2D-vonMering-Bork-2002-Medium-Yeast2Human
PFKP	PKLR	0.350957	Predicted	I2D-vonMering-Bork-2002-Medium-Yeast2Human
PFKL	PKM	0.350957	Predicted	I2D-vonMering-Bork-2002-Medium-Yeast2Human
PFKL	PKLR	0.350957	Predicted	I2D-vonMering-Bork-2002-Medium-Yeast2Human
ISCU	PKM	0.578187	Predicted	I2D-vonMering-Bork-2002-Low-Yeast2Human
PKLR	PKM	0.432022	Predicted	Wu-Stein-2010
GCK	PFKFB1	0.184469	Predicted	Wu-Stein-2010
GLE1	NUPL2	0.707107	Predicted	Wu-Stein-2010
TPI1	PKM	0.118268	Predicted	Wu-Stein-2010
PFKFB3	PFKFB1	0.285501	Predicted	Wu-Stein-2010
PFKFB2	PFKFB1	0.285501	Predicted	Wu-Stein-2010
PFKFB2	PFKFB3	0.348915	Predicted	Wu-Stein-2010
PFKFB4	PFKFB1	0.285501	Predicted	Wu-Stein-2010
PFKFB4	PFKFB3	0.348915	Predicted	Wu-Stein-2010
PFKFB4	PFKFB2	0.348915	Predicted	Wu-Stein-2010
TPI1	PKM	0.0167836	Predicted	Stuart-Kim-2003
PFKL	PKM	0.0367749	Predicted	Stuart-Kim-2003
PFKL	TPI1	0.0416111	Predicted	Stuart-Kim-2003
ATP6AP2	PFKFB1	0.707107	Predicted	Stuart-Kim-2003
PFKFB2	ATP6AP2	0.707107	Predicted	Stuart-Kim-2003
PKLR	PKM	1	Predicted	I2D-Yu-Vidal-2008-GoldStd-Yeast2Human
GCKR	GCK	0.5	Predicted	I2D-MINT-Rat2Human
ISCU	PKM	0.765367	Predicted	I2D-BIND-Yeast2Human
PKLR	PKM	0.56569	Shared protein domains	INTERPRO
PFKL	PFKP	0.5	Shared protein domains	INTERPRO
PFKFB3	PFKFB1	0.0864734	Shared protein domains	INTERPRO
PFKFB2	PFKFB1	0.087169	Shared protein domains	INTERPRO
PFKFB2	PFKFB3	0.0814529	Shared protein domains	INTERPRO
PFKFB4	PFKFB1	0.0925419	Shared protein domains	INTERPRO
PFKFB4	PFKFB3	0.0864734	Shared protein domains	INTERPRO
PFKFB4	PFKFB2	0.087169	Shared protein domains	INTERPRO
PKLR	PKM	1	Shared protein domains	PFAM
PFKL	PFKP	0.5	Shared protein domains	PFAM
PFKFB3	PFKFB1	0.151905	Shared protein domains	PFAM
PFKFB2	PFKFB1	0.151905	Shared protein domains	PFAM
PFKFB2	PFKFB3	0.151905	Shared protein domains	PFAM
PFKFB4	PFKFB1	0.151905	Shared protein domains	PFAM
PFKFB4	PFKFB3	0.151905	Shared protein domains	PFAM
PFKFB4	PFKFB2	0.151905	Shared protein domains	PFAM

## Sheet: genemania-functions
Function	FDR	Genes in network	Genes in genome
glycolysis	1.07662e-16	10	48
glucose catabolic process	4.26654e-16	10	58
hexose catabolic process	2.89638e-15	10	72
monosaccharide catabolic process	2.9066e-15	10	74
single-organism carbohydrate catabolic process	4.01e-14	10	97
carbohydrate catabolic process	5.23678e-14	10	102
glucose metabolic process	5.23678e-14	11	161
carbohydrate kinase activity	7.47898e-14	7	17
hexose metabolic process	1.61391e-13	11	182
monosaccharide metabolic process	6.81298e-13	11	209
carbohydrate phosphorylation	1.36677e-08	5	16
regulation of glucose transport	3.2041e-07	6	69
cellular carbohydrate metabolic process	7.22819e-07	7	153
glucose transport	1.82058e-06	6	95
hexose transport	1.82058e-06	6	95
monosaccharide transport	1.93755e-06	6	97
carbohydrate transport	2.62615e-06	6	103
nucleocytoplasmic transport	3.38627e-05	7	279
nuclear transport	3.4523e-05	7	282
mitotic nuclear envelope disassembly	9.93206e-05	4	37
membrane disassembly	9.93206e-05	4	37
nuclear envelope disassembly	9.93206e-05	4	37
nuclear pore organization	0.000164382	3	10
nuclear export	0.000194467	5	114
nuclear envelope organization	0.000255195	4	48
nucleus organization	0.00101033	4	68
RNA export from nucleus	0.00152272	4	76
nucleic acid transport	0.00207771	4	85
RNA transport	0.00207771	4	85
RNA localization	0.00207771	4	84
establishment of RNA localization	0.00207771	4	85
nucleobase-containing compound transport	0.00485411	4	106
response to hexose	0.00704542	3	37
response to monosaccharide	0.00704542	3	37
nuclear pore	0.0090996	3	41
response to carbohydrate	0.0090996	3	41
pore complex	0.0134025	3	47
gluconeogenesis	0.015736	3	50
hexose biosynthetic process	0.0172605	3	52
monosaccharide biosynthetic process	0.0199296	3	55
protein targeting to nucleus	0.0228131	3	58
nuclear periphery	0.0246582	3	60
mRNA export from nucleus	0.0350464	3	68
mRNA transport	0.0357779	3	69
nuclear envelope	0.049154	4	210
endomembrane system organization	0.049154	4	210
