# Supplementary material for: A glycolysis-based 4-mRNA signature correlates with the prognosis and cell cycle process in patients with bladder cancer
Source: Cancer Cell Int. 2020 May 20;20:177. doi: 10.1186/s12935-020-01255-2 (PMC7238531; doi:10.1186/s12935-020-01255-2)
Supplement: Supplementary file 6 — Additional file 6. Basal_squamous and luminal subtypes in Stage II patients with bladder cancer in the TCGA cohort. [file 12935_2020_1255_MOESM6_ESM.xlsx]

## Sheet: Sheet1
Case ID	Vital status	fultime	AJCC pathologic tumor stage	Histologic grade	mRNA cluster
TCGA-4Z-AA7W	0	28	II	High Grade	Basal_squamous
TCGA-4Z-AA81	1	42.3333	II	High Grade	Basal_squamous
TCGA-BT-A20J	1	19.3	II	High Grade	Basal_squamous
TCGA-BT-A3PK	1	10.1	II	High Grade	Basal_squamous
TCGA-C4-A0F0	0	1.96667	II	High Grade	Basal_squamous
TCGA-DK-A3IU	1	23.5333	II	High Grade	Basal_squamous
TCGA-DK-AA6M	0	52.7333	II	High Grade	Basal_squamous
TCGA-E7-A97P	1	14.5667	II	High Grade	Basal_squamous
TCGA-FD-A3B6	1	33.5	II	High Grade	Basal_squamous
TCGA-FD-A3B8	0	12.8	II	High Grade	Basal_squamous
TCGA-FD-A3N5	1	22.8333	II	High Grade	Basal_squamous
TCGA-FD-A3N6	0	28.3667	II	High Grade	Basal_squamous
TCGA-FD-A3NA	0	61.5	II	High Grade	Basal_squamous
TCGA-FD-A5BU	0	19.6	II	High Grade	Basal_squamous
TCGA-G2-A2EF	0	62.8	II	High Grade	Basal_squamous
TCGA-G2-A2EJ	0	48.6667	II	High Grade	Basal_squamous
TCGA-G2-A2ES	1	33.4667	II	High Grade	Basal_squamous
TCGA-G2-A3IB	1	7.33333	II	High Grade	Basal_squamous
TCGA-GC-A3RC	0	16.1333	II	High Grade	Basal_squamous
TCGA-GC-A6I1	1	0	II	High Grade	Basal_squamous
TCGA-GU-A764	0	20.3333	II	High Grade	Basal_squamous
TCGA-GU-A766	0	16	II	High Grade	Basal_squamous
TCGA-GV-A40E	1	8.7	II	High Grade	Basal_squamous
TCGA-K4-A4AC	1	9.26667	II	High Grade	Basal_squamous
TCGA-K4-A5RJ	0	17.9667	II	High Grade	Basal_squamous
TCGA-PQ-A6FI	0	12.4	II	High Grade	Basal_squamous
TCGA-UY-A78P	0	79.3333	II	High Grade	Basal_squamous
TCGA-XF-A9SI	0	80.7667	II	High Grade	Basal_squamous
TCGA-XF-AAME	1	94.2667	II	High Grade	Basal_squamous
TCGA-XF-AAN2	1	62.3	II	High Grade	Basal_squamous
TCGA-ZF-A9RF	0	64.9667	II	High Grade	Basal_squamous
TCGA-ZF-AA4N	1	2.93333	II	High Grade	Basal_squamous
TCGA-ZF-AA53	0	58.7	II	High Grade	Basal_squamous
TCGA-E7-A3X6	1	30.1333	II	Low Grade	Basal_squamous
TCGA-DK-A1A5	1	2.16667	II	High Grade	Luminal_infiltrated
TCGA-DK-A2I1	0	18.2	II	High Grade	Luminal_infiltrated
TCGA-DK-AA6T	0	19.0667	II	High Grade	Luminal_infiltrated
TCGA-DK-AA6X	0	15.5667	II	High Grade	Luminal_infiltrated
TCGA-FD-A43P	0	27.7333	II	High Grade	Luminal_infiltrated
TCGA-FD-A5BR	0	27.1	II	High Grade	Luminal_infiltrated
TCGA-FD-A62P	1	6.36667	II	High Grade	Luminal_infiltrated
TCGA-G2-A2EC	1	23.2	II	High Grade	Luminal_infiltrated
TCGA-GC-A3OO	0	16.0333	II	High Grade	Luminal_infiltrated
TCGA-K4-A54R	0	28.0667	II	High Grade	Luminal_infiltrated
TCGA-UY-A8OD	0	114.4	II	High Grade	Luminal_infiltrated
TCGA-UY-A9PH	0	52.0333	II	High Grade	Luminal_infiltrated
TCGA-YC-A8S6	0	9.76667	II	High Grade	Luminal_infiltrated
TCGA-ZF-AA51	0	57.1333	II	High Grade	Luminal_infiltrated
TCGA-2F-A9KT	0	78.4	II	High Grade	Luminal_papillary
TCGA-4Z-AA7O	0	17.0667	II	High Grade	Luminal_papillary
TCGA-4Z-AA7Y	0	50.7333	II	High Grade	Luminal_papillary
TCGA-4Z-AA80	1	0.633333	II	High Grade	Luminal_papillary
TCGA-4Z-AA83	0	67.4667	II	High Grade	Luminal_papillary
TCGA-BT-A42C	0	29.1	II	High Grade	Luminal_papillary
TCGA-CF-A47V	0	12.6333	II	High Grade	Luminal_papillary
TCGA-CF-A8HX	0	11.5	II	High Grade	Luminal_papillary
TCGA-CF-A8HY	0	11.5	II	High Grade	Luminal_papillary
TCGA-CF-A9FF	0	12.0333	II	High Grade	Luminal_papillary
TCGA-CF-A9FM	0	13.2667	II	High Grade	Luminal_papillary
TCGA-DK-A3IS	0	50.9667	II	High Grade	Luminal_papillary
TCGA-DK-A3IV	1	9.8	II	High Grade	Luminal_papillary
TCGA-DK-A6AV	0	65.0667	II	High Grade	Luminal_papillary
TCGA-DK-A6AW	0	54.0333	II	High Grade	Luminal_papillary
TCGA-DK-A6B0	0	77.6667	II	High Grade	Luminal_papillary
TCGA-DK-A6B1	0	68.3	II	High Grade	Luminal_papillary
TCGA-DK-A6B6	0	37.1667	II	High Grade	Luminal_papillary
TCGA-DK-AA6P	0	15.2333	II	High Grade	Luminal_papillary
TCGA-DK-AA71	0	13.8333	II	High Grade	Luminal_papillary
TCGA-DK-AA76	0	12.2	II	High Grade	Luminal_papillary
TCGA-DK-AA77	0	20.6	II	High Grade	Luminal_papillary
TCGA-E5-A4U1	0	39.3667	II	High Grade	Luminal_papillary
TCGA-E7-A4IJ	1	22.4667	II	High Grade	Luminal_papillary
TCGA-E7-A4XJ	1	2.26667	II	High Grade	Luminal_papillary
TCGA-E7-A519	0	16.9333	II	High Grade	Luminal_papillary
TCGA-E7-A541	1	25.9333	II	High Grade	Luminal_papillary
TCGA-E7-A5KE	0	0.566667	II	High Grade	Luminal_papillary
TCGA-E7-A6ME	0	24.3667	II	High Grade	Luminal_papillary
TCGA-E7-A8O8	0	0.433333	II	High Grade	Luminal_papillary
TCGA-FD-A43X	0	3.66667	II	High Grade	Luminal_papillary
TCGA-G2-A2EK	0	16.1667	II	High Grade	Luminal_papillary
TCGA-G2-A3IE	1	20.4	II	High Grade	Luminal_papillary
TCGA-G2-A3VY	0	17.8667	II	High Grade	Luminal_papillary
TCGA-G2-AA3B	0	66.9333	II	High Grade	Luminal_papillary
TCGA-GC-A3BM	1	21.7	II	High Grade	Luminal_papillary
TCGA-GV-A3JW	0	21.6333	II	High Grade	Luminal_papillary
TCGA-GV-A3QH	1	8.6	II	High Grade	Luminal_papillary
TCGA-GV-A40G	0	19.3333	II	High Grade	Luminal_papillary
TCGA-GV-A6ZA	0	23.0333	II	High Grade	Luminal_papillary
TCGA-KQ-A41R	0	45	II	High Grade	Luminal_papillary
TCGA-LT-A5Z6	0	15.8	II	High Grade	Luminal_papillary
TCGA-LT-A8JT	0	21.3667	II	High Grade	Luminal_papillary
TCGA-UY-A78O	0	77.0667	II	High Grade	Luminal_papillary
TCGA-XF-A8HB	0	45.6667	II	High Grade	Luminal_papillary
TCGA-XF-A9SH	1	65.7	II	High Grade	Luminal_papillary
TCGA-XF-AAML	1	7.73333	II	High Grade	Luminal_papillary
TCGA-XF-AAMQ	0	72.5667	II	High Grade	Luminal_papillary
TCGA-YC-A89H	0	19.1	II	High Grade	Luminal_papillary
TCGA-YF-AA3L	0	12.1333	II	High Grade	Luminal_papillary
TCGA-YF-AA3M	0	13.8333	II	High Grade	Luminal_papillary
TCGA-ZF-A9R2	0	21.4	II	High Grade	Luminal_papillary
TCGA-ZF-A9R3	1	31.6333	II	High Grade	Luminal_papillary
TCGA-ZF-A9R4	0	30.7	II	High Grade	Luminal_papillary
TCGA-ZF-A9R7	0	22.1667	II	High Grade	Luminal_papillary
TCGA-ZF-A9RE	1	3.53333	II	High Grade	Luminal_papillary
TCGA-ZF-A9RL	0	90.1	II	High Grade	Luminal_papillary
TCGA-ZF-A9RM	0	48.5	II	High Grade	Luminal_papillary
TCGA-ZF-AA4X	0	68.1333	II	High Grade	Luminal_papillary
TCGA-CF-A3MG	0	12.3	II	Low Grade	Luminal_papillary
TCGA-CF-A3MH	0	13.2667	II	Low Grade	Luminal_papillary
TCGA-CF-A3MI	0	12.3333	II	Low Grade	Luminal_papillary
TCGA-CF-A47S	0	11.1	II	Low Grade	Luminal_papillary
TCGA-CF-A47T	1	12.8333	II	Low Grade	Luminal_papillary
TCGA-CF-A47W	0	12.2667	II	Low Grade	Luminal_papillary
TCGA-CF-A47X	0	12.8	II	Low Grade	Luminal_papillary
TCGA-CF-A47Y	0	12.4333	II	Low Grade	Luminal_papillary
TCGA-CF-A5U8	0	13.3	II	Low Grade	Luminal_papillary
TCGA-CF-A5UA	0	12.1667	II	Low Grade	Luminal_papillary
TCGA-CF-A7I0	0	12.2667	II	Low Grade	Luminal_papillary
TCGA-E7-A3Y1	0	5.43333	II	Low Grade	Luminal_papillary
TCGA-E7-A5KF	0	0.666667	II	Low Grade	Luminal_papillary
TCGA-E7-A677	0	27.3333	II	Low Grade	Luminal_papillary
TCGA-E7-A6MF	0	25	II	Low Grade	Luminal_papillary
TCGA-E7-A8O7	0	15.5333	II	Low Grade	Luminal_papillary
TCGA-DK-AA6U	0	19.2667	II	ND	Luminal_papillary
TCGA-XF-A9SG	0	49.3	II	High Grade	ND
TCGA-DK-AA6W	1	13.8333	II	High Grade	Neuronal
TCGA-G2-A2EL	1	27.3	II	High Grade	Neuronal
TCGA-GD-A3OS	0	21.2667	II	High Grade	Neuronal
TCGA-K4-A3WV	0	21.5333	II	High Grade	Neuronal
